# Supplementary material for: Sex Differences in the Individual Behaviour of Bait-Attracted White Sharks (Carcharodon carcharias, Linnaeus, 1758) Are Linked to Different Environmental Factors in South Africa
Source: Biology (Basel). 2022 Nov 29;11(12):1735. doi: 10.3390/biology11121735 (PMC9774687; doi:10.3390/biology11121735)
Supplement: Supplementary file 1 [file biology-11-01735-s001.zip]

Archive with 1 entries (1 files):
- biology-2053391-supplementary.pdf
